# Supplementary material for: Synthesis, Characterization and Biological Activities of New Schiff Base Compound and Its Lanthanide Complexes
Source: Pharmaceuticals (Basel). 2022 Apr 7;15(4):454. doi: 10.3390/ph15040454 (PMC9027428; doi:10.3390/ph15040454)
Supplement: Supplementary file 1 [file pharmaceuticals-15-00454-s001.zip]

Archive with 1 entries (1 files):
- pharmaceuticals-1641556-supplementary.pdf
